# Supplementary material for: Stress-induced despair behavior develops independently of the Ahr-RORγt axis in CD4 + cells
Source: Sci Rep. 2022 May 21;12:8594. doi: 10.1038/s41598-022-12464-2 (PMC9124178; doi:10.1038/s41598-022-12464-2)
Supplement: Supplementary file 1 — Supplementary Information 1. [file 41598_2022_12464_MOESM1_ESM.xlsx]

## Sheet: Title Page
Stress-Induced Despair Behavior Develops Independently of the AHR-RORgt Axis in CD4+ cells
Courtney R. Rivet-Noor1,2,3,$, Andrea R. Merchak1,2,3,$, Sihan Li2,4, Rebecca M. Beiter1,2,3, Sangwoo Lee5, Jalon Aaron Thomas5, Anthony Fernández-Castañeda 1,2,3, Jung-Bum Shin2,4 and Alban Gaultier1,2,3,#.
Supplemental Table 1: Reported p-values and statistical tests for all figures in the manuscript.

## Sheet: Supplemental Table 1
Figure	Panel	Test Run	P-value
1	A	Unpaired T test	p= <0.0001 (****)
1	B	Two way ANOVA, Tukey's Multiple Comparisons Test	ANOVA results: Genotype Factor- 0.0316 (*) Treatment Factor- 0.0185 (*) Interaction- 0.0186 (*) Multiple Comparisons: AHR fl/fl - DMSO vs I3S- 0.0019 (**) - DMSO vs CH223191- 0.9952 (n.s) - I3S vs CH223191- 0.0016 (**) CD4 Cre AHRfl/fl - DMSO vs I3S- >0.9999 (n.s) - DMSO vs CH223191- >0.9999 (n.s) - I3S vs CH223191- >0.9990 (n.s)
1	C- Forced Swim	Unpaired T test	p= 0.8783 (n.s)
1	C- Tail Suspension	Unpaired T test	p=0.4922 (n.s)
1	C- Nestlet Shred	Unpaired T test	p=0.8626 (n.s)
2	B- Forced Swim	Unpaired T test	p= 0.1979 (n.s)
2	B- Tail Suspension	Unpaired T test	p= 0.3517 (n.s)
2	B- Nestlet Shred	Unpaired T test	p= 0.9012 (n.s)
2	B- Elevated Plus Maze	Unpaired T test	p= 0.3620 (n.s)
2	B- Open Field	Unpaired T test	p= 0.9798 (n.s)
2	E- Meninges	Two way ANOVA, Sidak's Multiple Comparisons Test	ANOVA results: Treatment Factor- p= 0.3382 (n.s) Genotype Factor- p= 0.8311 (n.s) Interaction- p= 0.0539 (n.s) Multiple Comparisons: Wildtype Naïve vs Wildtype Stress: p= 0.2253 (n.s) Wildtype Naïve vs Kockout Naïve: p= 0.8009 (n.s) Wildtype Naïve vs Knockout Stress: p= 0.9959 (n.s) Wildtype Stress vs Knockout Naïve: p= 0.9530 (n.s) Wildtype Stress vs Knockout Stress: p= 0.4751 (n.s) Knockout Naï…
2	E- Deep Cervical Lymphnode	Two way ANOVA, Sidak's Multiple Comparisons Test	ANOVA results: Treatment Factor- p= 0.4055 (n.s) Genotype Factor- p= 0.4370 (n.s) Interaction- p= 0.2802 (n.s) Multiple Comparisons: Wildtype Naïve vs Wildtype Stress: p= 0.6682 (n.s) Wildtype Naïve vs Kockout Naïve: p= 0.7944 (n.s) Wildtype Naïve vs Knockout Stress: p= 0.8548 (n.s) Wildtype Stress vs Knockout Naïve: p= >0.9999 (n.s) Wildtype Stress vs Knockout Stress: p= >0.9999 (n.s) Knockout N…
2	E- Superficial Cervical Lymphnode	Two way ANOVA, Sidak's Multiple Comparisons Test	ANOVA results: Treatment Factor- p= 0.3219 (n.s) Genotype Factor- p= 0.5534 (n.s) Interaction- p= 0.2424 (n.s) Multiple Comparisons: Wildtype Naïve vs Wildtype Stress: p= 0.5549 (n.s) Wildtype Naïve vs Kockout Naïve: p= 0.9994 (n.s) Wildtype Naïve vs Knockout Stress: p= >0.9999 (n.s) Wildtype Stress vs Knockout Naïve: p= 0.8214 (n.s) Wildtype Stress vs Knockout Stress: p= 0.6949 (n.s) Knockout Na…
2	E- Mesenteric Lymphnode	Two way ANOVA, Sidak's Multiple Comparisons Test	ANOVA results: Treatment Factor- p= 0.5472 (n.s) Genotype Factor- p= 0.4795 (n.s) Interaction- p= 0.1987 (n.s) Multiple Comparisons: Wildtype Naïve vs Wildtype Stress: p= 0.6916 (n.s) Wildtype Naïve vs Kockout Naïve: p= 0.7125 (n.s) Wildtype Naïve vs Knockout Stress: p= 0.9345 (n.s) Wildtype Stress vs Knockout Naïve: p= >0.9999 (n.s) Wildtype Stress vs Knockout Stress: p= 0.9981 (n.s) Knockout Na…
2	E- Peyer's Patches	Two way ANOVA, Sidak's Multiple Comparisons Test	ANOVA results: Treatment Factor- p= 0.0026 (**) Genotype Factor- p= 0.5127 (n.s) Interaction- p= 0.0992 (n.s) Multiple Comparisons: Wildtype Naïve vs Wildtype Stress: p= 0.7918 (n.s) Wildtype Naïve vs Kockout Naïve: p= 0.9816 (n.s) Wildtype Naïve vs Knockout Stress: p= 0.0576 (n.s) Wildtype Stress vs Knockout Naïve: p= 0.3067 (n.s) Wildtype Stress vs Knockout Stress: p= 0.4131 (n.s) Knockout Naïv…
2	E- Lamina Propria	Two way ANOVA, Sidak's Multiple Comparisons Test	ANOVA results: Treatment Factor- p= 0.0359 (*) Genotype Factor- p= 0.8596 (n.s) Interaction- p= 0.8296 (n.s) Multiple Comparisons: Wildtype Naïve vs Wildtype Stress: p= 0.4353 (n.s) Wildtype Naïve vs Kockout Naïve: p= >0.9999 (n.s) Wildtype Naïve vs Knockout Stress: p= 0.6596 (n.s) Wildtype Stress vs Knockout Naïve: p= 0.4529 (n.s) Wildtype Stress vs Knockout Stress: p= 0.9998 (n.s) Knockout Naïv…
2	E- Inguinal Lymphnode	Two way ANOVA, Sidak's Multiple Comparisons Test	ANOVA results: Treatment Factor- p= 0.0440 (*) Genotype Factor- p= 0.3283 (n.s) Interaction- p= 0.7694 (n.s) Multiple Comparisons: Wildtype Naïve vs Wildtype Stress: p= 0.4451 (n.s) Wildtype Naïve vs Kockout Naïve: p= 0.9980 (n.s) Wildtype Naïve vs Knockout Stress: p= 0.9664 (n.s) Wildtype Stress vs Knockout Naïve: p= 0.1914 (n.s) Wildtype Stress vs Knockout Stress: p= 0.9152 (n.s) Knockout Naïve…
3	A- il17	Unpaired T test	p= 0.0450 (*)
3	A- Rorc	Unpaired T test	p= 0.0281 (*)
3	B	Unpaired T test	p= <0.0001 (****)
3	C	Unpaired T test	p= 0.4611 (n.s)
3	D- Sucrose Preference	Unpaired T test	p= 0.3467 (n.s)
3	D- Forced Swim	Unpaired T test	p= 0.0611 (n.s)
3	D- Tail Suspension	Unpaired T test	p= 0.0642 (n.s)
3	E- Social Preference	Two way ANOVA, Tukey's Multiple Comparisons Test	ANOVA results: Genotype Factor-p= 0.6192 (n.s) Object vs Mouse Factor- p= <0.0001 (****) Interaction- p= 0.6062 (n.s) Multiple Comparisons: Cre Neg:Mouse vs Cre Neg: Object- p= 0.0010 (***) Cre Neg:Mouse vs Cre Pos:Mouse- p= 0.9794 (n.s) Cre Neg:Mouse vs Cre Pos: Object- p= 0.0001 (***) Cre Neg:Object vs Cre Pos: Mouse- p= <0.0001 (****) Cre Neg:Object vs Cre Pos: Object- p= >0.9999 (n.s) Cre Pos…
3	F- Nestlet Shred	Unpaired T test	p= 0.3332 (n.s)
3	F- Elevated Plus	Unpaired T test	p= 0.2405 (n.s)
3	F- Open Field	Unpaired T test	p= 0.9380 (n.s)
3	G	Two way ANOVA, Tukey's Multiple Comparisons Test	ANOVA results: Genotype Factor-p= 0.3185 (n.s) Familiar vs Novel Factor- p= <0.0001 (****) Interaction- p= 0.5538 (n.s) Multiple Comparisons: Cre Neg:Fam vs Cre Neg:Novel- p= 0.0014 (**) Cre Neg:Fam vs Cre Pos:Fam- p= 0.9999 (n.s) Cre Neg:Fam vs Cre Pos:Novel- p= 0.0070 (**) Cre Neg:Novel vs Cre Pos:Fam- p= <0.0001 (****) Cre Neg:Novel vs Cre Pos:Novel- p= >0.8387 (n.s) Cre Pos:Fam vs Cre Pos:Nov…
4	A- Forced Swim	Unpaired T test	p= 0.5810 (n.s)
4	A- Tail Suspension	Unpaired T test	p= 0.6631 (n.s)
4	A- Sucrose Preference	Unpaired T test	p= 0.8701 (n.s)
4	B- Nestlet Shred	Unpaired T test	p= 0.3553 (n.s)
4	B- Elevated Plus Maze	Unpaired T test	p= 0.2981 (n.s)
4	B- Open Field	Unpaired T test	p= 0.3856 (n.s)
4	E- Forced Swim	Unpaired T test	p= 0.4381 (n.s)
4	E- Tail Suspension	Unpaired T test	p= 0.4415 (n.s)
4	F- Nestlet Shred	Unpaired T test	p= 0.0392 (*)
4	F- Elevated Plus Maze	Unpaired T test	p= 0.0453 (*)
4	F- Open Field	Unpaired T test	p= 0.6131 (n.s)
Supplimental Fig 1.	A	Mann-Whitney U Test	p= <0.0001 (****)
Supplimental Fig 1.	D	Multiple T tests	EAE vs WT: p= 1.262e-07 (****) EAE vs Between Groups: p= 0.06422 (n.s) WT vs Between Groups: p= 3.857e-14 (****)
Supplimental Fig 1.	E	Unpaired T test	p= 0.0148 (*)	Rearing- 1
Supplimental Fig 1.	E	Unpaired T test	p= 0.0031 (**)	Rearing- 2
Supplimental Fig 1.	E	Unpaired T test	p= 0.0735 (n.s)	Sitting/Grooming- 1
Supplimental Fig 1.	E	Unpaired T test	p= 0.0060 (**)	Sitting/Grooming- 2
Supplimental Fig 1.	E	Unpaired T test	p= 0.0059 (**)	Sitting/Grooming- 3
Supplimental Fig 1.	E	Unpaired T test	p= 0.2447 (n.s)	Sitting/Grooming- 4
Supplimental Fig 1.	E	Unpaired T test	p= 0.1641 (n.s)	Sitting/Grooming- 5
Supplimental Fig 1.	E	Unpaired T test	p= 0.0562 (n.s)	Sitting/Grooming- 6
Supplimental Fig 1.	E	Unpaired T test	p= 0.5514 (n.s)	Sniffing/Grooming- 1
Supplimental Fig 1.	E	Unpaired T test	p= 0.3233 (n.s)	Sniffing/Grooming- 2
Supplimental Fig 1.	E	Unpaired T test	p= 0.0332 (*)	Sniffing/Grooming- 3
Supplimental Fig 1.	E	Unpaired T test	p= 0.0018 (**)	Sniffing/Grooming- 4
Supplimental Fig 1.	E	Unpaired T test	p= 0.0140 (*)	Sniffing/Grooming- 5
Supplimental Fig 1.	E	Unpaired T test	p= 0.0077 (**)	Turning/ Sitting- 1
Supplimental Fig 1.	E	Unpaired T test	p= 0.2311 (n.s)	Turning/ Sitting- 2
Supplimental Fig 1.	E	Unpaired T test	p= 0.0413 (*)	Turning/ Sitting- 3
Supplimental Fig 1.	E	Unpaired T test	p= 0.0044 (**)	Turning/ Sitting- 4
Supplimental Fig 1.	E	Unpaired T test	p= 0.6253 (n.s)	Turning/ Sitting- 5
Supplimental Fig 1.	E	Unpaired T test	p= 0.7939 (n.s)	Turning/ Sitting- 6
Supplimental Fig 1.	E	Unpaired T test	p= 0.1562 (n.s)	Turning/ Sitting - 7
Supplimental Fig 1.	E	Unpaired T test	p= 0.2640 (n.s)	Turning/Sitting- 8
Supplimental Fig 1.	E	Unpaired T test	p= 0.1802 (n.s)	Turning/Sitting- 9
Supplimental Fig 1.	E	Unpaired T test	p= 0.0913 (n.s)	Walking- 1
Supplimental Fig 1.	E	Unpaired T test	p= 0.1998 (n.s)	Walking- 2
Supplimental Fig 1.	E	Unpaired T test	p= 0.8500 (n.s)	Walking- 3
Supplimental Fig 1.	E	Unpaired T test	p= 0.0202 (*)	Walking- 4
Supplimental Fig 1.	E	Unpaired T test	p= 0.2652 (n.s)	Walking- 5
Supplimental Fig 1.	E	Unpaired T test	p= 0.0919 (n.s)	Walking- 6
Supplimental Fig 1.	E	Unpaired T test	p= 0.0518 (n.s)	Walking- 7
Supplimental Fig 1.	E	Unpaired T test	p= 0.0610 (n.s)	Walking- 8
Supplimental Fig 1.	E	Unpaired T test	p= 0.0079 (**)	Walking- 9
Supplimental Fig 1.	E	Unpaired T test	p= 0.0125 (*)	Walking- 10
Supplimental Fig 1.	E	Unpaired T test	p= 0.1420 (n.s)	Walking- 11
Supplimental Fig 1.	E	Unpaired T test	p= 0.885 (n.s)	Walking- 12
Supplimental Fig 1.	E	Unpaired T test	p= 0.0055 (**)	Walking- 13
Supplimental Fig 2.	B	Multiple T tests	AhrF/F vs Cd4 Cre AhrF/F: p= 0.0034 (**) Cd4 Cre AhrF/F vs Between Groups: p= 0.0056 (**) AhrF/F vs Between Groups: p= 0.4078 (n.s)
Supplimental Fig 2.	C	Unpaired T test	p= 0.0257 (*)	Rearing-1
Supplimental Fig 2.	C	Unpaired T test	p= 0.6313 (n.s)	Rearing-2
Supplimental Fig 2.	C	Unpaired T test	p= 0.3036 (n.s)	Rearing-3
Supplimental Fig 2.	C	Unpaired T test	p= 0.6774 (n.s)	Rearing-4
Supplimental Fig 2.	C	Unpaired T test	p= 0.4681 (n.s)	Sitting/Grooming- 1
Supplimental Fig 2.	C	Unpaired T test	p= 0.6516 (n.s)	Sitting/Grooming- 2
Supplimental Fig 2.	C	Unpaired T test	p= 0.3730 (n.s)	Sitting/Grooming- 3
Supplimental Fig 2.	C	Unpaired T test	p= 0.2178 (n.s)	Sitting/Grooming- 4
Supplimental Fig 2.	C	Unpaired T test	p= 0.8495 (n.s)	Sniffing/Grooming- 1
Supplimental Fig 2.	C	Unpaired T test	p= 0.8615 (n.s)	Sniffing/Grooming- 2
Supplimental Fig 2.	C	Unpaired T test	p= 0.2498 (n.s)	Sniffing/Grooming- 3
Supplimental Fig 2.	C	Unpaired T test	p= 0.1168 (n.s)	Sniffing/Grooming- 4
Supplimental Fig 2.	C	Unpaired T test	p= 0.7683 (n.s)	Sniffing/Grooming- 5
Supplimental Fig 2.	C	Unpaired T test	p= 0.3764 (n.s)	Sniffing/Grooming- 6
Supplimental Fig 2.	C	Unpaired T test	p= 0.5131 (n.s)	Sniffing/Grooming- 7
Supplimental Fig 2.	C	Unpaired T test	p= 0.9356 (n.s)	Sniffing/Grooming- 8
Supplimental Fig 2.	C	Unpaired T test	p= 0.2888 (n.s)	Sniffing/Grooming- 9
Supplimental Fig 2.	C	Unpaired T test	p= 0.8468 (n.s)	Sniffing/Grooming- 10
Supplimental Fig 2.	C	Unpaired T test	p= 0.9017 (n.s)	Turning- 1
Supplimental Fig 2.	C	Unpaired T test	p= 0.2127 (n.s)	Turning- 2
Supplimental Fig 2.	C	Unpaired T test	p= 0.8963 (n.s)	Turning- 3
Supplimental Fig 2.	C	Unpaired T test	p= 0.3062 (n.s)	Turning- 4
Supplimental Fig 2.	C	Unpaired T test	p= 0.4507 (n.s)	Turning- 5
Supplimental Fig 2.	C	Unpaired T test	p= 0.9131 (n.s)	Turning- 6
Supplimental Fig 2.	C	Unpaired T test	p= 0.4494 (n.s)	Turning- 7
Supplimental Fig 2.	C	Unpaired T test	p= 0.4505 (n.s)	Turning- 8
Supplimental Fig 2.	C	Unpaired T test	p= 0.9603 (n.s)	Walking- 1
Supplimental Fig 2.	C	Unpaired T test	p= 0.2484 (n.s)	Walking- 2
Supplimental Fig 2.	C	Unpaired T test	p= 0.9469 (n.s)	Walking- 3
Supplimental Fig 2.	C	Unpaired T test	p= 0.2727 (n.s)	Walking- 4
Supplimental Fig 2.	C	Unpaired T test	p= 0.7820 (n.s)	Walking- 5
Supplimental Fig 2.	C	Unpaired T test	p= 0.1932 (n.s)	Walking- 6
Supplimental Fig 2.	C	Unpaired T test	p= 0.3820 (n.s)	Walking- 7
Supplimental Fig 2.	C	Unpaired T test	p= 0.4028 (n.s)	Walking- 8
Supplimental Fig 2.	C	Unpaired T test	p= 0.5607 (n.s)	Walking- 9
Supplimental Fig 3.	C- Number of RORgT, FoxP3+	Unpaired T test	p= 0.0048 (**)
Supplimental Fig 3.	C- RORgT, FoxP3+ % of L/D	Unpaired T test	p=0.0085 (**)
Supplimental Fig 3.	C- Total Cell Numbers	Unpaired T test	p= 0.8849 (n.s)
Supplimental Fig 3.	C- Number of CD45+, TCRb+	Unpaired T test	p= 0.8160 (n.s)
Supplimental Fig 3.	D	Multiple T tests	RorcF/F vs Cd4 Cre RorcF/F: p= 2.16e-10 (****) Cd4 Cre RorcF/F vs Between Groups: p= 0.3613 (n.s) RorcF/F vs Between Groups: p=4.988e-10 (****)
Supplimental Fig 3.	E	Unpaired T test	p= 0.0559 (n.s)	Rearing- 1
Supplimental Fig 3.	E	Unpaired T test	p= 0.0546 (n.s)	Rearing- 2
Supplimental Fig 3.	E	Unpaired T test	p= 0.2564 (n.s)	Rearing- 3
Supplimental Fig 3.	E	Unpaired T test	p= 0.7645 (n.s)	Rearing- 4
Supplimental Fig 3.	E	Unpaired T test	p= 0.4090 (n.s)	Rearing- 5
Supplimental Fig 3.	E	Unpaired T test	p= 0.7540 (n.s)	Rearing- 6
Supplimental Fig 3.	E	Unpaired T test	p= 0.9135 (n.s)	Sniffing/Grooming- 1
Supplimental Fig 3.	E	Unpaired T test	p= 0.1763 (n.s)	Sniffing/Grooming- 2
Supplimental Fig 3.	E	Unpaired T test	p= 0.3263 (n.s)	Sniffing/Grooming- 3
Supplimental Fig 3.	E	Unpaired T test	p= 0.9714 (n.s)	Sniffing/Grooming- 4
Supplimental Fig 3.	E	Unpaired T test	p= 0.3567 (n.s)	Sniffing/Grooming- 5
Supplimental Fig 3.	E	Unpaired T test	p= 0.1471 (n.s)	Sniffing/Grooming- 6
Supplimental Fig 3.	E	Unpaired T test	p= 0.9080 (n.s)	Sniffing/Grooming- 7
Supplimental Fig 3.	E	Unpaired T test	p= 0.3710 (n.s)	Sniffing/Grooming-8
Supplimental Fig 3.	E	Unpaired T test	p= 0.0113 (*)	Sitting- 1
Supplimental Fig 3.	E	Unpaired T test	p= 0.3768 (n.s)	Sitting- 2
Supplimental Fig 3.	E	Unpaired T test	p= 0.5794 (n.s)	Turning- 1
Supplimental Fig 3.	E	Unpaired T test	p= 0.5865 (n.s)	Turning- 2
Supplimental Fig 3.	E	Unpaired T test	p= 0.1573 (n.s)	Turning- 3
Supplimental Fig 3.	E	Unpaired T test	p= 0.2601 (n.s)	Turning- 4
Supplimental Fig 3.	E	Unpaired T test	p= 0.2143 (n.s)	Turning- 5
Supplimental Fig 3.	E	Unpaired T test	p= 0.0376 (*)	Turning- 6
Supplimental Fig 3.	E	Unpaired T test	p= 0.1087 (n.s)	Turning- 7
Supplimental Fig 3.	E	Unpaired T test	p= 0.6078 (n.s)	Turning- 8
Supplimental Fig 3.	E	Unpaired T test	p= 0.1276 (n.s)	Turning- 9
Supplimental Fig 3.	E	Unpaired T test	p= 0.3890 (n.s)	Walking- 1
Supplimental Fig 3.	E	Unpaired T test	p= 0.2276 (n.s)	Walking- 2
Supplimental Fig 3.	E	Unpaired T test	p= 0.2354 (n.s)	Walking- 3
Supplimental Fig 3.	E	Unpaired T test	p= 0.1836 (n.s)	Walking- 4
Supplimental Fig 3.	E	Unpaired T test	p= 0.1130 (n.s)	Walking- 5
Supplimental Fig 3.	E	Unpaired T test	p= 0.7213 (n.s)	Walking- 6
Supplimental Fig 3.	E	Unpaired T test	p= 0.7212 (n.s)	Walking- 7
Supplimental Fig 3.	E	Unpaired T test	p= 0.0163 (*)	Walking- 8
Supplimental Fig 3.	E	Unpaired T test	p= 0.4462 (n.s)	Unidentifiable - 1
Supplimental Fig 3.	E	Unpaired T test	p= 0.4672 (n.s)	Unidentifiable - 2
Supplimental Fig 4.	A	Unpaired T test	p= 0.3744 (n.s)	Rearing- 1
Supplimental Fig 4.	A	Unpaired T test	p= 0.4681 (n.s)	Rearing- 2
Supplimental Fig 4.	A	Unpaired T test	p= 0.7511 (n.s)	Rearing- 3
Supplimental Fig 4.	A	Unpaired T test	p= 0.0334 (*)	Rearing- 4
Supplimental Fig 4.	A	Unpaired T test	p= 0.0209 (*)	Sitting- 1
Supplimental Fig 4.	A	Unpaired T test	p= 0.6570 (n.s)	Sitting- 2
Supplimental Fig 4.	A	Unpaired T test	p= 0.0229 (n.s)	Sitting- 3
Supplimental Fig 4.	A	Unpaired T test	p= 0.7042 (n.s)	Sitting- 4
Supplimental Fig 4.	A	Unpaired T test	p= 0.4786 (n.s)	Sniffing/Grooming- 1
Supplimental Fig 4.	A	Unpaired T test	p= 0.5706 (n.s)	Sniffing/Grooming- 2
Supplimental Fig 4.	A	Unpaired T test	p= 0.9894 (n.s)	Sniffing/Grooming- 3
Supplimental Fig 4.	A	Unpaired T test	p= 0.4999 (n.s)	Sniffing/Grooming- 4
Supplimental Fig 4.	A	Unpaired T test	p= 0.1668 (n.s)	Sniffing/Grooming- 5
Supplimental Fig 4.	A	Unpaired T test	p= 0.3254 (n.s)	Sniffing/Grooming- 6
Supplimental Fig 4.	A	Unpaired T test	p= 0.6965 (n.s)	Sniffing/Grooming- 7
Supplimental Fig 4.	A	Unpaired T test	p= 0.5071 (n.s)	Sniffing/Grooming- 8
Supplimental Fig 4.	A	Unpaired T test	p= 0.9462 (n.s)	Sniffing/Grooming- 9
Supplimental Fig 4.	A	Unpaired T test	p= 0.4707 (n.s)	Sniffing/Grooming- 10
Supplimental Fig 4.	A	Unpaired T test	p= 0.9742 (n.s)	Turning- 1
Supplimental Fig 4.	A	Unpaired T test	p= 0.0948 (n.s)	Turning- 2
Supplimental Fig 4.	A	Unpaired T test	p= 0.2878 (n.s)	Turning- 3
Supplimental Fig 4.	A	Unpaired T test	p= 0.0933 (n.s)	Turning- 4
Supplimental Fig 4.	A	Unpaired T test	p= 0.7224 (n.s)	Turning- 5
Supplimental Fig 4.	A	Unpaired T test	p= 0.0994 (n.s)	Turning- 6
Supplimental Fig 4.	A	Unpaired T test	p= 0.4700 (n.s)	Turning- 7
Supplimental Fig 4.	A	Unpaired T test	p= 0.2062 (n.s)	Turning- 8
Supplimental Fig 4.	A	Unpaired T test	p= 0.8222 (n.s)	Walking- 1
Supplimental Fig 4.	A	Unpaired T test	p= 0.0360 (n.s)	Walking- 2
Supplimental Fig 4.	A	Unpaired T test	p= 0.8264 (n.s)	Walking- 3
Supplimental Fig 4.	A	Unpaired T test	p= 0.9284 (n.s)	Walking- 4
Supplimental Fig 4.	A	Unpaired T test	p= 0.3191 (n.s)	Walking- 5
Supplimental Fig 4.	A	Unpaired T test	p= 0.09227 (n.s)	Walking- 6
Supplimental Fig 4.	A	Unpaired T test	p= 0.5564 (n.s)	Walking-7
Supplimental Fig 4.	A	Unpaired T test	p= 0.1245 (n.s)	Walking- 8
Supplimental Fig 4.	A	Unpaired T test	p= 0.6714 (n.s)	Walking- 9
Supplimental Fig 4.	C	Multiple T tests	RorcF/F vs Cd4 Cre RorcF/F: p= 0.9406 (n.s) Cd4 Cre RorcF/F vs Between Groups: p= 0.3417 (n.s) RorcF/F vs Between Groups: p=0.4450 (n.s)
Supplimental Fig 4.	D	Unpaired T test	p =0.4057 (n.s)	Rearing- 1
Supplimental Fig 4.	D	Unpaired T test	p= 0.5087 (n.s)	Rearing- 2
Supplimental Fig 4.	D	Unpaired T test	p= 0.3198 (n.s)	Rearing- 3
Supplimental Fig 4.	D	Unpaired T test	p= 0.6147 (n.s)	Rearing- 4
Supplimental Fig 4.	D	Unpaired T test	p= 0.8119 (n.s)	Sitting- 1
Supplimental Fig 4.	D	Unpaired T test	p= 0.5325 (n.s)	Sitting- 2
Supplimental Fig 4.	D	Unpaired T test	p= 0.5397 (n.s)	Sitting- 3
Supplimental Fig 4.	D	Unpaired T test	p= 0.8083 (n.s)	Sitting- 4
Supplimental Fig 4.	D	Unpaired T test	p= 0.1171 (n.s)	Sniffing/Grooming- 1
Supplimental Fig 4.	D	Unpaired T test	p= 0.5135 (n.s)	Sniffing/Grooming- 2
Supplimental Fig 4.	D	Unpaired T test	p= 0.5439 (n.s)	Sniffing/Grooming- 3
Supplimental Fig 4.	D	Unpaired T test	p= 0.4764 (n.s)	Sniffing/Grooming- 4
Supplimental Fig 4.	D	Unpaired T test	p= 0.4020 (n.s)	Sniffing/Grooming- 5
Supplimental Fig 4.	D	Unpaired T test	p= 0.6454 (n.s)	Sniffing/Grooming- 6
Supplimental Fig 4.	D	Unpaired T test	p= 0.1188 (n.s)	Sniffing/Grooming- 7
Supplimental Fig 4.	D	Unpaired T test	p= 0.4552 (n.s)	Sniffing/Grooming- 8
Supplimental Fig 4.	D	Unpaired T test	p= 0.9220 (n.s)	Sniffing/Grooming- 9
Supplimental Fig 4.	D	Unpaired T test	p= 0.4280 (n.s)	Sniffing/Grooming- 10
Supplimental Fig 4.	D	Unpaired T test	p= 0.4930 (n.s)	Turning- 1
Supplimental Fig 4.	D	Unpaired T test	p= 0.8857 (n.s)	Turning- 2
Supplimental Fig 4.	D	Unpaired T test	p= 0.7956 (n.s)	Turning- 3
Supplimental Fig 4.	D	Unpaired T test	p= 0.3523 (n.s)	Turning- 4
Supplimental Fig 4.	D	Unpaired T test	p= 0.3761 (n.s)	Turning- 5
Supplimental Fig 4.	D	Unpaired T test	p= 0.1657 (n.s)	Turning- 6
Supplimental Fig 4.	D	Unpaired T test	p= 0.2784 (n.s)	Turning- 7
Supplimental Fig 4.	D	Unpaired T test	p= 0.5910 (n.s)	Turning- 8
Supplimental Fig 4.	D	Unpaired T test	p= 0.8445 (n.s)	Walking- 1
Supplimental Fig 4.	D	Unpaired T test	p= 0.9915 (n.s)	Walking- 2
Supplimental Fig 4.	D	Unpaired T test	p= 0.5304 (n.s)	Walking- 3
Supplimental Fig 4.	D	Unpaired T test	p= 0.9558 (n.s)	Walking- 4
Supplimental Fig 4.	D	Unpaired T test	p= 0.6074 (n.s)	Walking- 5
Supplimental Fig 4.	D	Unpaired T test	p= 0.1657 (n.s)	Walking- 6
Supplimental Fig 4.	D	Unpaired T test	p= 0.7730 (n.s)	Walking-7
Supplimental Fig 4.	D	Unpaired T test	p= 0.5015 (n.s)	Walking- 8
Supplimental Fig 4.	D	Unpaired T test	p= 0.7804 (n.s)	Walking- 9
Supplimental Fig 4.	F	Multiple T tests	RorcF/F vs Cd4 Cre RorcF/F: p= 0.0015 (**) Cd4 Cre RorcF/F vs Between Groups: p=0.0032 (**) RorcF/F vs Between Groups: p= 0.3417 (n.s)
